# Supplementary material for: Expression of cAMP and oxidative phosphorylation‐related lncRNAs in non‐functioning pituitary adenomas
Source: J Cell Mol Med. 2023 Nov 6;27(24):4195–201. doi: 10.1111/jcmm.18011 (PMC10746940; doi:10.1111/jcmm.18011)
Supplement: Supplementary file 2 — Appendix S1. [file JCMM-27-4195-s001.xlsx]

## Sheet: TUMOR
														GENE EXPRESSION DATA
														DNAH17-AS1			SLC25A5-AS1			CADM3-AS1			MIR7-3HG			LINC00706			B2M
gender	age	first op/re op	duration	tumor size (mm)	macro/micro/giant	csf leak	sphenoid type	tumor type	knosp classification	hardy classification	invasive/non invasive	radiation/surgery/drug	drug history	Cq mean	mean_PCR_eff		Cq mean	mean_PCR_eff		Cq mean	mean_PCR_eff		Cq mean	mean_PCR_eff		Cq mean	mean_PCR_eff		Cq mean	mean_PCR_eff
m	67y	first	2m	25*5	macro	low flow	sellar	non functional	3a	3	non invasive	surgery	losartan+metformin	26.1108	1.89122		30.1562	1.8797		NA	NA		23.5413	1.91063		26.2135	1.87426		23.4639	1.86392
m	44	first	20d	30*25	macro	no	sellar	non functional	2	3	non invasive	surgery	non	28.9661	1.89122		32.6156	1.8797		28.8684	1.8242		27.6094	1.91063		30.3048	1.87426		24.3404	1.86392
m	39y	re op	2y	30*25	macro	highflow	sellar	non functional	3a	3	non invasive	surgery	non	23.3018	1.89122		25.21	1.8797		22.1574	1.8242		27.2435	1.91063		23.0092	1.87426		25.7135	1.86392
f	28y	first	1y	20*20	macro	no	sellar	non functional+apoplexy+cystic degenration	1	3	non invasive	surgery	non	25.6284	1.89122		27.3821	1.8797		NA	NA		26.8796	1.91063		26.22	1.87426		25.8272	1.86392
F	46y	first	6 m	28*21	macro	high flow	sellar	non functional	1	3	non invasive	surgery	non	27.6875	1.89122		29.6617	1.8797		28.5599	1.8242		25.9416	1.91063		28.3704	1.87426		26.0202	1.86392
M	44y	first	2w	35*28	macro	low flow	sellar	non functional+cystic degenration	2	3	non invasive	surgery	non	25.3038	1.89122		27.2759	1.8797		26.5155	1.8242		27.4695	1.91063		24.8216	1.87426		25.4372	1.86392
M	22Y	re op	5m	43*30	giant	low flow	sellar	non functional	4	4	invasive	surgery	non	23.2205	1.8692		26.1914	1.8797		23.2784	1.8242		27.9994	1.91063		23.6781	1.87426		24.5613	1.86392
M	31Y	first	1m	32*25	macro	no	sellar	non functional	2	3	non invasive	surgery	non	23.7571	1.8692		26.06	1.8797		23.0693	1.8242		22.5173	1.91063		24.2	1.87426		19.3298	1.86392
M	68y	first	1y	50*45	giant	high flow	sellar	non functional	2	4	invasive	surgery	non	25.6603	1.89122		26.7429	1.8797		26.1603	1.8242		24.3787	1.91063		26.2357	1.87426		22.5236	1.86392
M	56y	first	20d	47*31	giant	high flow	sellar	non functional+apoplexy+cystic degenration	1	4	invasive	surgery	non	27.1504	1.89122		29.4015	1.8797		NA	NA		27.2102	1.91063		26.9748	1.87426		24.1964	1.86392
m	24	first	1y	13*23	macro	no	sellar	non functional	1	3	non invasive	surgery	non	25.5466	1.89122		27.2012	1.8797		25.4434	1.8242		24.0589	1.91063		25.6633	1.87426		21.7517	1.86392
M	47Y	first	3m	31*24	macro	no	sellar	non functional	2	3	non invasive	surgery	methadone	23.6956	1.8692		25.2595	1.8797		25.0044	1.8242		25.2503	1.91063		23.411	1.87426		25.39	1.86392
M	42	FIRST	6M	28*22	macro	no	sellar	non functional	2	3	non invasive	surgery	non	21.9392	1.8692		25.0724	1.8797		23.8246	1.8242		26.2892	1.91063		22.515	1.87426		23.5072	1.86392
f	61	first	10m	28*23	macro	low flow	sellar	non functional	2	3	non invasive	surgery	non	26.7045	1.89122		28.4324	1.8797		27.4297	1.8242		22.7721	1.91063		26.1353	1.87426		20.6685	1.86392
m	42	first	1m	40*36	giant	no	sellar	non functional	3a	3	non invasive	surgery	non	26.7487	1.89122		30.2553	1.8797		27.2204	1.8242		26.007	1.91063		27.3972	1.87426		25.1236	1.86392
f	52	first	2m	27*23	macro	no	sellar	non functional	2	3	non invasive	surgery	non	30.5501	1.89122		NA	NA		31.2735	1.8242		26.2858	1.91063		31.8755	1.87426		25.0257	1.86392
m	60	first	5y	22*20	macro	high flow	sellar	non functional	2	3	non invasive	surgery	کابرگولین	26.3712	1.89122		28.2739	1.8797		26.9659	1.8242		27.3995	1.91063		26.5942	1.87426		27.0368	1.86392
f	41y	first	2y	42*56	giant	no	sellar	non functional	3b	4	invasive	surgery	non	26.6919	1.89122		28.3242	1.8797		NA	NA		29.5859	1.91063		27.21	1.87426		24.4976	1.86392
m	57y	first	5m	30*28	macro	non	sellar	non functional	2	3	non invasive	surgery	متفورمین	27.5283	1.89122		30.5649	1.8797		26.989	1.8242		22.4589	1.91063		26.857	1.87426		23.1555	1.86392
M	35y	first	1y	35*30	macro	high flow	sellar	non functional+cystic degenration	3a	3	non invasive	surgery	non	NA	NA		24.5848	1.8797		22.6147	1.8242		20.5704	1.91063		22.0977	1.87426		18.1517	1.86392
f	38y	first	1y	18*15	macro	no	presellar	non functional+apoplexy+cystic degenration	2	3	non invasive	surgery	non	25.911	1.89122		27.51	1.8797		26.252	1.8242		23.1464	1.91063		24.8843	1.87426		22.5176	1.86392
m	72	first	2y	9*8	micro	low flow	sellar	non functional	2	1	non invasive	surgery	non	24.8505	1.89122		27.8765	1.8797		NA	NA		24.5043	1.91063		24.51	1.87426		18.88	1.86392
m	39y	first	2m	15*18	macro	no	sellar	non functional	1	3	noninvasive	surgery	non	27.6607	1.89122		31.0422	1.8797		NA	NA		23.1283	1.91063		27.2811	1.87426		22.5525	1.86392
f	33y	first	1y	35*30	macro	no	sellar	non functional	3a*b	3	noninvasive	surgery	losartan,levothyroxin	29.5827	1.89122		31.01	1.8797		NA	NA		NA	NA		30.1836	1.87426		26.6742	1.86392
m	57	first	3y	14*12	macro	low flow	sellar	non functional	2	3	non invasive	surgery	famotidine	30.742	1.89122		32.65	1.8797		30.5955	1.8242		29.2979	1.91063		30.5434	1.87426		25.3607	1.86392
m	42	first	2y	25*17	macro	high flow	sellar	non functional+cystic degenration	2	3	non invasive	surgery	non	26.2648	1.89122		28.3298	1.8797		25.4501	1.8242		26.5841	1.91063		27.499	1.87426		23.5993	1.86392
M	53Y	First	5y	5*8	micro	low flow	presellar	non functional	1	1	non invasive	surgery	non	21.5014	1.89122		22.1381	1.8797		20.3182	1.8242		18.9484	1.91063		20.6745	1.87426		22.0369	1.86392
f	46	first	10m	28*22	macro	no	sellar	nonfunctional+cystic degenration+apoplexy	2	3	non invasive	surgery	non	24.354	1.89122		24.1555	1.8797		24.0637	1.8242		18.5129	1.91063		23.4955	1.87426		19.8384	1.86392
m	42	first	1y	30*27	macro	no	sellar	nonfunctional+cystic degenration+apoplexy	3a	3	non invasive	surgery	non	19.3439	1.8692		20.228	1.8797		NA	NA		NA	NA		NA	NA		28.06	1.86392
F	54Y	first	1Y	25*20	macro	no	sellar	non functional	1	3	non invasive	surgery	metformin	24.0018	1.8692		26.3283	1.8797		24.31	1.8242		21.0217	1.91063		21.7569	1.87426		22.315	1.86392
f	38y	first	2y	18*20	macro	high flow	sellar	non functional	2	3	non invasive	surgery	non	23.5159	1.8692		25.7372	1.8797		23.8299	1.8242		25.2189	1.91063		24.7118	1.87426		22.8849	1.86392
m	69y	first	8m	22..25	macro	no	sellar	non functional+cystic degenration	2	3	non invasive	surgery	non	27.2086	1.89122		29.38	1.8797		27.7748	1.8242		22.2183	1.91063		27.3213	1.87426		22.955	1.86392
m	67y	first	3m	22*30	macro	low flow	sellar	non functional	3a	3	invasive	surgery	losartan	25.0081	1.89122		26.3462	1.8797		28.3557	1.8242		25.258	1.91063		23.9845	1.87426		22.7086	1.86392
m	68y	first	2y	25*20	macro	no	sellar	non functional	1	3	non invasive	surgery	non	27.2795	1.89122		29.8975	1.8797		27.4124	1.8242		30.5835	1.91063		28.4973	1.87426		26.8966	1.86392
m	61y	first	1y	42*20	giant	no	sellar	non functional	4	4	invasive	surgery	non	25.2243	1.89122		28.1914	1.8797		25.6722	1.8242		25.2013	1.91063		24.93	1.87426		24.28	1.86392
m	67y	first	5y	42*31	giant	low flow	sellar	non functional	3b	3	noninvasive	surgery	non	25.714	1.89122		27.9584	1.8797		25.9696	1.8242		29.1417	1.91063		26.2625	1.87426		24.182	1.86392
m	64y	re op	8y	20*20	macro	highflow	sellar	nonfunctional	1	3	non invasive	surgery+radiotherapy(1397)	non	25.2184	1.89122		27.7253	1.8797		25.1616	1.8242		27.7943	1.91063		25.5457	1.87426		23.8062	1.86392
m	43y	first	10d	45*40	giant	no	sellar	non functional+apoplexy	3a	3	invasive	surgery	non	25.3581	1.89122		29.2951	1.8797		25.8749	1.8242		27.7952	1.91063		25.2483	1.87426		20.735	1.86392
f	49y	first	8m	42*35	giant	highflow	sellar	non functional	3b	4	invasive	surgery	losartan+metformin	21.602	1.89122		22.6	1.8797		20.3439	1.8242		NA	NA		NA	NA		24.8962	1.86392
m	46y	first	4m	29*27	macro	no	sellar	nonfunctional	2	3	non invasive	surgery	non	25.3508	1.89122		28.5148	1.8797		24.7997	1.8242		25.6435	1.91063		25.755	1.87426		22.709	1.86392
m	28	first	1y	39*31	macro	no	sellar	non functional	3a	3	non invasive	surgery	non	24.5315	1.8692		28.0506	1.8797		24.1196	1.8242		27.9992	1.85163		26.3821	1.87426		22.4754	1.86392
f	77	first	3m	33*16	macro	high flow	sellar	non functional	3a	3	invasive	surgery	non	NA	NA		31.1061	1.8797		29.8454	1.8242		19.0919	1.85163		30.1942	1.87426		22.7599	1.86392
m	38y	first	2y	30*30	macro	low flow	sellar	non functional+cystic degenration	3a	3	noninvasive	surgery	non	22.229	1.84241		22.7388	1.90785		21.4565	1.90785		23.3182	1.84241		21.3714	1.84241		21.2551	1.90785
M	35Y	re op	1m	35*30	macro	no	sellar	non functional	1	3	non invasive	surgery	non	24.2225	1.84241		26.3827	1.90785		23.1151	1.90785		20.3067	1.84241		24.2521	1.84241		20.7774	1.90785
M	52Y	First	1y	20*22	macro	no	sellar	non functional	2	3	non invasive	surgery	non	25.7856	1.84241		27.8388	1.90785		24.6108	1.90785		24.6204	1.84241		26.7525	1.84241		21.0799	1.90785
M	59y	first	6m	18*12	macro	no	sellar	nonfunctional	1	3	non invasive	surgery	non	25.7679	1.84241		27.4354	1.90785		24.6731	1.90785		23.3669	1.84241		26.5656	1.84241		19.9585	1.90785
m	50	first	3y	32*33	macro	high flow	sellar	non functional	3a	3	non invasive	surgery	non	19.6577	1.84241		20.3768	1.90785		19.3245	1.90785		27.0658	1.84241		19.3974	1.84241		23.7159	1.90785
m	46	first	1y	30*28	macro	no	sellar	non functional	3a	3	non invasive	surgery	non	23.3035	1.84241		25.2076	1.90785		22.5084	1.90785		27.3813	1.84241		22.5279	1.84241		26.9474	1.90785
m	49	first	40d	21*18	macro	low flow	pre sellar	nonfunctional+cystic degenration+apoplexy	2	3	non invasive	surgery	non	21.352	1.84241		23.3154	1.90785		21.8179	1.90785		30.5769	1.84241		20.9217	1.84241		22.3325	1.90785
m	62y	first	2w	22*20	macro	no	sellar	non functional	3b	3	noninvasive	surgery	zimpet	27.2037	1.84241		32.5019	1.90785		26.6085	1.90785		NA	NA		28.3532	1.84241		29.2694	1.90785

## Sheet: NORMAL
														GENE EXPRESSION DATA
														DNAH17-AS1			SLC25A5-AS1			CADM3-AS1			MIR7-3HG			LINC00706			B2M
gender	age	first op/re op	duration	tumor size (mm)	macro/micro/giant	csf leak	sphenoid type	tumor type	knosp classification	hardy classification	invasive/non invasive	radiation/surgery/drug	drug history	Cq mean	mean_PCR_eff		Cq mean	mean_PCR_eff		Cq mean	mean_PCR_eff		Cq mean	mean_PCR_eff		Cq mean	mean_PCR_eff		Cq mean	mean_PCR_eff
m	67y	first	2m	25*5	macro	low flow	sellar	non functional	3a	3	non invasive	surgery	losartan+metformin	25.812	1.8692		30.36	1.8797		28.6024	1.8242		26.8174	1.85163		27.1399	1.87426		24.5632	1.86392
m	44	first	20d	30*25	macro	no	sellar	non functional	2	3	non invasive	surgery	non	26.8597	1.8692		30.1146	1.8797		26.9215	1.8242		23.1157	1.85163		28.11	1.87426		19.7623	1.86392
m	39y	re op	2y	30*25	macro	highflow	sellar	non functional	3a	3	non invasive	surgery	non	24.6091	1.8692		27.5866	1.8797		24.4565	1.8242		26.3406	1.85163		24.0812	1.87426		26.9219	1.86392
f	28y	first	1y	20*20	macro	no	sellar	non functional+apoplexy+cystic degenration	1	3	non invasive	surgery	non	22.527	1.8692		24.7031	1.8797		21.2591	1.8242		19.9361	1.85163		21.6985	1.87426		20.3899	1.86392
F	46y	first	6 m	28*21	macro	high flow	sellar	non functional	1	3	non invasive	surgery	non	22.2899	1.8692		23.4247	1.8797		21.2481	1.8242		22.9691	1.85163		19.7497	1.87426		21.3248	1.86392
M	44y	first	2w	35*28	macro	low flow	sellar	non functional+cystic degenration	2	3	non invasive	surgery	non	26.9466	1.8692		26.56	1.8797		22.8741	1.8242		23.6626	1.85163		24.7226	1.87426		23.8964	1.86392
M	22Y	re op	5m	43*30	giant	low flow	sellar	non functional	4	4	invasive	surgery	non	23.3365	1.8509		25.9272	1.8797		22.4506	1.8242		NA	NA		22.851	1.87426		29.031	1.86392
M	31Y	first	1m	32*25	macro	no	sellar	non functional	2	3	non invasive	surgery	non	25.1888	1.8509		26.2948	1.8797		NA	NA		25.8091	1.85163		23.9098	1.87426		24.5211	1.86392
M	68y	first	1y	50*45	giant	high flow	sellar	non functional	2	4	invasive	surgery	non	22.2385	1.8692		24.1069	1.8797		21.7617	1.8242		27.3082	1.85163		22.7194	1.87426		22.75	1.86392
M	56y	first	20d	47*31	giant	high flow	sellar	non functional+apoplexy+cystic degenration	1	4	invasive	surgery	non	21.1606	1.8692		24.4108	1.8797		21.2114	1.8242		25.102	1.85163		21.8929	1.87426		23.2537	1.86392
m	24	first	1y	13*23	macro	no	sellar	non functional	1	3	non invasive	surgery	non	23.4986	1.8692		24.6019	1.8797		23.1017	1.8242		17.6762	1.85163		22.49	1.87426		18.6416	1.86392
M	47Y	first	3m	31*24	macro	no	sellar	non functional	2	3	non invasive	surgery	methadone	23.48	1.8509		24.17	1.8797		21.4238	1.8242		26.5155	1.85163		21.92	1.87426		26.4797	1.86392
M	42	FIRST	6M	28*22	macro	no	sellar	non functional	2	3	non invasive	surgery	non	24.6552	1.8509		26.8035	1.8797		24.6442	1.8242		21.5892	1.85163		24.1139	1.87426		21.1105	1.86392
f	61	first	10m	28*23	macro	low flow	sellar	non functional	2	3	non invasive	surgery	non	23.2562	1.8692		24.8015	1.8797		22.4018	1.8242		24.0737	1.85163		23.95	1.87426		19.724	1.86392
m	42	first	1m	40*36	giant	no	sellar	non functional	3a	3	non invasive	surgery	non	24.6664	1.8692		26.9854	1.8797		24.6118	1.8242		25.5798	1.85163		24.71	1.87426		21.1429	1.86392
f	52	first	2m	27*23	macro	no	sellar	non functional	2	3	non invasive	surgery	non	21.3006	1.8692		22.9184	1.8797		NA	NA		21.244	1.85163		20.1891	1.87426		19.6655	1.86392
m	60	first	5y	22*20	macro	high flow	sellar	non functional	2	3	non invasive	surgery	کابرگولین	20.0743	1.8692		NA	NA		19.9343	1.8242		25.8932	1.85163		NA	NA		23.4864	1.86392
f	41y	first	2y	42*56	giant	no	sellar	non functional	3b	4	invasive	surgery	non	22.8544	1.8692		23.5064	1.8797		22.4326	1.8242		26.5828	1.85163		22.4506	1.87426		25.64	1.86392
m	57y	first	5m	30*28	macro	non	sellar	non functional	2	3	non invasive	surgery	متفورمین	23.0422	1.8692		25.1766	1.8797		23.4736	1.8242		24.5677	1.85163		22.7164	1.87426		23.49	1.86392
M	35y	first	1y	35*30	macro	high flow	sellar	non functional+cystic degenration	3a	3	non invasive	surgery	non	21.6619	1.8692		23.83	1.8797		NA	NA		24.7061	1.85163		21.91	1.87426		21.9796	1.86392
f	38y	first	1y	18*15	macro	no	presellar	non functional+apoplexy+cystic degenration	2	3	non invasive	surgery	non	25.0528	1.8509		26.75	1.8797		NA	NA		22.9375	1.85163		23.8511	1.87426		22.06	1.86392
m	72	first	2y	9*8	micro	low flow	sellar	non functional	2	1	non invasive	surgery	non	28.8865	1.8509		30.5597	1.8797		29.2939	1.8242		24.6612	1.85163		28.02	1.87426		22.3313	1.86392
m	39y	first	2m	15*18	macro	no	sellar	non functional	1	3	noninvasive	surgery	non	25.0275	1.8509		28.6731	1.8797		24.767	1.8242		21.9846	1.85163		24.5831	1.87426		20.1893	1.86392
f	33y	first	1y	35*30	macro	no	sellar	non functional	3a*b	3	noninvasive	surgery	losartan,levothyroxin	31.0372	1.8509		32.86	1.8797		NA	NA		30.105	1.85163		32.2325	1.87426		25.4554	1.86392
m	57	first	3y	14*12	macro	low flow	sellar	non functional	2	3	non invasive	surgery	famotidine	25.0363	1.8509		27.3828	1.8797		25.2475	1.8242		20.6385	1.85163		25.11	1.87426		18.6344	1.86392
m	42	first	2y	25*17	macro	high flow	sellar	non functional+cystic degenration	2	3	non invasive	surgery	non	22.5006	1.8509		24.25	1.8797		21.833	1.8242		18.3052	1.85163		22.4763	1.87426		18.07	1.86392
M	53Y	First	5y	5*8	micro	low flow	presellar	non functional	1	1	non invasive	surgery	non	20.6717	1.8509		22.26	1.8797		18.8341	1.8242		22.9503	1.85163		19.5401	1.87426		24.8	1.86392
f	46	first	10m	28*22	macro	no	sellar	nonfunctional+cystic degenration+apoplexy	2	3	non invasive	surgery	non	25.9757	1.8509		26.41	1.8797		25.9518	1.8242		24.4002	1.85163		25.0798	1.87426		24.4368	1.86392
m	42	first	1y	30*27	macro	no	sellar	nonfunctional+cystic degenration+apoplexy	3a	3	non invasive	surgery	non	25.883	1.8509		29.1978	1.8797		26.4184	1.8242		27.0836	1.85163		26.7932	1.87426		20.0089	1.86392
F	54Y	first	1Y	25*20	macro	no	sellar	non functional	1	3	non invasive	surgery	metformin	23.2018	1.8509		25.8278	1.8797		20.6747	1.8242		25.6352	1.85163		24.06	1.87426		23.0547	1.86392
f	38y	first	2y	18*20	macro	high flow	sellar	non functional	2	3	non invasive	surgery	non	21.1717	1.8509		22.91	1.8797		20.009	1.8242		22.3427	1.85163		20.0249	1.87426		22.1144	1.86392
m	69y	first	8m	22..25	macro	no	sellar	non functional+cystic degenration	2	3	non invasive	surgery	non	25.7445	1.8509		28.9443	1.8797		25.9034	1.8242		27.8187	1.85163		25.6738	1.87426		23.02	1.86392
m	67y	first	3m	22*30	macro	low flow	sellar	non functional	3a	3	invasive	surgery	losartan	23.9452	1.8509		26.43	1.8797		24.0659	1.8242		25.3831	1.85163		23.67	1.87426		24.59	1.86392
m	68y	first	2y	25*20	macro	no	sellar	non functional	1	3	non invasive	surgery	non	22.6043	1.8509		22.78	1.8797		21.1682	1.8242		25.3928	1.85163		22.133	1.87426		22.854	1.86392
m	61y	first	1y	42*20	giant	no	sellar	non functional	4	4	invasive	surgery	non	22.6827	1.8509		24.8714	1.8797		22.1704	1.8242		20.1803	1.85163		22.34	1.87426		18.8645	1.86392
m	67y	first	5y	42*31	giant	low flow	sellar	non functional	3b	3	noninvasive	surgery	non	20.6003	1.8509		NA	NA		19.9933	1.8242		29.2601	1.85163		20.3756	1.87426		24.53	1.86392
m	64y	re op	8y	20*20	macro	highflow	sellar	nonfunctional	1	3	non invasive	surgery+radiotherapy(1397)	non	24.564	1.8509		27.6718	1.8797		24.0416	1.8242		30.5963	1.85163		25.3051	1.87426		25.0162	1.86392
m	43y	first	10d	45*40	giant	no	sellar	non functional+apoplexy	3a	3	invasive	surgery	non	24.2792	1.8509		27.1493	1.8797		23.7585	1.8242		29.6788	1.85163		24.53	1.87426		24.5	1.86392
f	49y	first	8m	42*35	giant	highflow	sellar	non functional	3b	4	invasive	surgery	losartan+metformin	21.9694	1.8509		23.23	1.8797		19.4056	1.8242		13.5641	1.85163		21.22	1.87426		19.715	1.86392
m	46y	first	4m	29*27	macro	no	sellar	nonfunctional	2	3	non invasive	surgery	non	23.1064	1.8509		25.5781	1.8797		21.7404	1.8242		24.5288	1.85163		22.23	1.87426		23.4664	1.86392
m	28	first	1y	39*31	macro	no	sellar	non functional	3a	3	non invasive	surgery	non	24.7422	1.8509		28.3553	1.8797		NA	NA		23.1582	1.85163		24.9944	1.87426		19.5086	1.86392
f	77	first	3m	33*16	macro	high flow	sellar	non functional	3a	3	invasive	surgery	non	21.4371	1.8509		21.81	1.8797		20.2723	1.8242		21.6869	1.85163		21.8	1.87426		19.2435	1.86392
m	38y	first	2y	30*30	macro	low flow	sellar	non functional+cystic degenration	3a	3	noninvasive	surgery	non	23.3705	1.84241		25.184	1.90785		22.0058	1.90785		24.8342	1.84241		22.5302	1.84241		20.2146	1.90785
M	35Y	re op	1m	35*30	macro	no	sellar	non functional	1	3	non invasive	surgery	non	23.5409	1.84241		25.6552	1.90785		22.7115	1.90785		17.3749	1.84241		23.4305	1.84241		16.2486	1.90785
M	52Y	First	1y	20*22	macro	no	sellar	non functional	2	3	non invasive	surgery	non	23.6124	1.84241		25.0116	1.90785		22.7076	1.90785		21.5059	1.84241		23.0035	1.84241		16.7509	1.90785
M	59y	first	6m	18*12	macro	no	sellar	nonfunctional	1	3	non invasive	surgery	non	21.4069	1.84241		22.2781	1.90785		20.7632	1.90785		19.2018	1.84241		20.8794	1.84241		18.3235	1.90785
m	50	first	3y	32*33	macro	high flow	sellar	non functional	3a	3	non invasive	surgery	non	21.0045	1.84241		22.8729	1.90785		20.614	1.90785		24.3684	1.84241		21.2417	1.84241		21.0842	1.90785
m	46	first	1y	30*28	macro	no	sellar	non functional	3a	3	non invasive	surgery	non	27.4467	1.84241		30.6647	1.90785		26.4561	1.90785		31.8496	1.84241		27.3158	1.84241		25.8448	1.90785
m	49	first	40d	21*18	macro	low flow	pre sellar	nonfunctional+cystic degenration+apoplexy	2	3	non invasive	surgery	non	20.4604	1.84241		21.5298	1.90785		20.0668	1.90785		31.4553	1.84241		21.3405	1.84241		27.0207	1.90785
m	62y	first	2w	22*20	macro	no	sellar	non functional	3b	3	noninvasive	surgery	zimpet	22.7007	1.84241		24.9237	1.90785		22.6941	1.90785		29.5828	1.84241		22.0717	1.84241		18.5103	1.90785
